# Supplementary material for: Rheological and Chemical Effects of Waste Tire Pyrolytic Oil and Its Encapsulation as Rejuvenators on Asphalt Binders
Source: Polymers (Basel). 2025 Sep 10;17(18):2449. doi: 10.3390/polym17182449 (PMC12473857; doi:10.3390/polym17182449)
Supplement: Supplementary file 1 [file polymers-17-02449-s001.zip]

Archive with 1 entries (1 files):
- polymers-3847853-supplementary.pdf
